# Supplementary material for: Prevalence of Avascular Necrosis Following Surgical Treatments in Unstable Slipped Capital Femoral Epiphysis (SCFE): A Systematic Review and Meta-Analysis
Source: Children (Basel). 2022 Sep 11;9(9):1374. doi: 10.3390/children9091374 (PMC9497816; doi:10.3390/children9091374)
Supplement: Supplementary file 1 [file children-09-01374-s001.zip]

Archive with 1 entries (1 files):
- children-1885128-supplementary.pdf
